# Supplementary material for: Effect of Dietary Tryptophan on Growth, Intestinal Microbiota, and Intestinal Gene Expression in an Improved Triploid Crucian Carp
Source: Front Nutr. 2021 Jun 17;8:676035. doi: 10.3389/fnut.2021.676035 (PMC8247481; doi:10.3389/fnut.2021.676035)
Supplement: Supplementary file 1 [file Table_1.xlsx]

## Sheet: Sheet1
Sample	Raw Reads	Clean Reads	Clean Bases	Error(%)	Q20(%)	Q30(%)	GC Content(%)
1.85Trp_1	46590696	45465098	6.82G	0.03	97.88	94.05	45.89
1.85Trp_2	52880100	51698036	7.75G	0.03	97.94	94.17	46.41
1.85Trp_3	56650012	55097192	8.26G	0.03	97.61	93.43	45.61
6.35Trp_1	55074732	53711226	8.06G	0.03	97.93	94.08	47.2
6.35Trp_2	51249410	49948870	7.49G	0.03	97.89	94.05	47.05
6.35Trp_3	48998424	47827224	7.17G	0.02	98.08	94.51	47.29
