# Supplementary material for: Effect of Dietary Tryptophan on Growth, Intestinal Microbiota, and Intestinal Gene Expression in an Improved Triploid Crucian Carp
Source: Front Nutr. 2021 Jun 17;8:676035. doi: 10.3389/fnut.2021.676035 (PMC8247481; doi:10.3389/fnut.2021.676035)
Supplement: Supplementary file 4 [file Table_4.xls]

#Term	Database	ID	Input number	Background number	P-Value	Corrected P-Value	Input	KO	Entrez_ID	Ensembl_ID	KO_name	Hyperlink
Bile secretion	KEGG PATHWAY	ko04976	16	299	1.36E-08	2.67E-06	Cluster-34894.61287|Cluster-34894.57054|Cluster-34894.59865|Cluster-34894.59866|Cluster-34894.59904|Cluster-34894.36935|Cluster-34894.57051|Cluster-34894.55456|Cluster-34894.72801|Cluster-34894.84961|Cluster-34894.84142|Cluster-34894.59165|Cluster-34894.59164|Cluster-34894.70089|Cluster-34894.75997|Cluster-34894.58767	K14158|K14158|K05664|K05664|K08563|K08524|K14158|K01540|K13575|K05031|K08524|K00489|K00489|K05673|K08049|K14158|	| | | | | | | | | | | | | | | |	||||||||||||||||	SLC5A1, SGLT1|SLC5A1, SGLT1|ABCB11|ABCB11|NR0B2, SHP|RXRA, NR2B1|SLC5A1, SGLT1|ATP1B, CD298|SLC4A4, NBC1|CFTR, ABCC7|RXRA, NR2B1|CYP7A1|CYP7A1|ABCC4|ADCY9|SLC5A1, SGLT1|	http://www.genome.jp/kegg-bin/show_pathway?ko04976/K05673%09red/K05031%09red/K08049%09red/K08563%09red/K01540%09red/K00489%09red/K14158%09red/K13575%09red/K05664%09red/K08524%09red
Mineral absorption	KEGG PATHWAY	ko04978	10	138	5.41E-07	5.33E-05	Cluster-34894.61287|Cluster-34894.57054|Cluster-34894.55456|Cluster-34894.57051|Cluster-34894.49687|Cluster-34894.55621|Cluster-34894.58281|Cluster-34894.66729|Cluster-34894.62086|Cluster-34894.58767	K14158|K14158|K01540|K14158|K05334|K05334|K05334|K05334|K05334|K14158|	| | | | | | | | | |	||||||||||	SLC5A1, SGLT1|SLC5A1, SGLT1|ATP1B, CD298|SLC5A1, SGLT1|SLC6A19|SLC6A19|SLC6A19|SLC6A19|SLC6A19|SLC5A1, SGLT1|	http://www.genome.jp/kegg-bin/show_pathway?ko04978/K14158%09red/K01540%09red/K05334%09red
Renin-angiotensin system	KEGG PATHWAY	ko04614	8	84	1.11E-06	7.28E-05	Cluster-34894.62000|Cluster-34894.59172|Cluster-34894.57489|Cluster-34894.57490|Cluster-34894.56107|Cluster-34894.58075|Cluster-34894.53718|Cluster-34894.58325	K01283|K01283|K11140|K11140|K11140|K11141|K11140|K11140|	| | | | | | | |	||||||||	ACE, CD143|ACE, CD143|ANPEP, CD13|ANPEP, CD13|ANPEP, CD13|ENPEP, CD249|ANPEP, CD13|ANPEP, CD13|	http://www.genome.jp/kegg-bin/show_pathway?ko04614/K11140%09red/K01283%09red/K11141%09red
Cell cycle	KEGG PATHWAY	ko04110	15	394	2.37E-06	0.00011672	Cluster-34894.45734|Cluster-34894.51004|Cluster-34894.103965|Cluster-34894.107067|Cluster-34894.107068|Cluster-34894.76994|Cluster-34894.7594|Cluster-34894.53865|Cluster-34894.66703|Cluster-34894.47238|Cluster-34894.56865|Cluster-34894.67987|Cluster-34894.44517|Cluster-34894.1154|Cluster-34894.63014	K04402|K02540|K02542|K02213|K02213|K03363|K05866|K02540|K04498|K02540|K02541|K04498|K02212|K04402|K02212|	| | | | | | | | | | | | | | |	|||||||||||||||	GADD45|MCM2|MCM6|CDC6|CDC6|CDC20|CDC25B|MCM2|EP300, CREBBP, KAT3|MCM2|MCM3|EP300, CREBBP, KAT3|MCM4, CDC54|GADD45|MCM4, CDC54|	http://www.genome.jp/kegg-bin/show_pathway?ko04110/K05866%09red/K04402%09red/K04498%09red/K02212%09red/K02213%09red/K02540%09red/K02541%09red/K02542%09red/K03363%09red
Carbohydrate digestion and absorption	KEGG PATHWAY	ko04973	9	138	4.50E-06	0.000177127	Cluster-34894.58614|Cluster-34894.61287|Cluster-34894.57054|Cluster-34894.55456|Cluster-34894.57051|Cluster-34894.53323|Cluster-34894.54914|Cluster-34894.53327|Cluster-34894.58767	K01229|K14158|K14158|K01540|K14158|K01229|K12047|K01229|K14158|	| | | | | | | | |	|||||||||	LCT|SLC5A1, SGLT1|SLC5A1, SGLT1|ATP1B, CD298|SLC5A1, SGLT1|LCT|MGAM|LCT|SLC5A1, SGLT1|	http://www.genome.jp/kegg-bin/show_pathway?ko04973/K14158%09red/K01540%09red/K12047%09red/K01229%09red
PPAR signaling pathway	KEGG PATHWAY	ko03320	11	230	6.88E-06	0.000225795	Cluster-34894.58638|Cluster-34894.59915|Cluster-34894.36935|Cluster-34894.46289|Cluster-34894.51818|Cluster-34894.52963|Cluster-34894.84142|Cluster-34894.59165|Cluster-34894.59164|Cluster-34894.57339|Cluster-34894.51814	K07294|K07431|K08524|K08767|K00488|K07294|K08524|K00489|K00489|K06259|K00488|	| | | | | | | | | | |	|||||||||||	NR1C1, PPARA|CYP8B1|RXRA, NR2B1|ANGPTL4, PGAR|CYP27A1|NR1C1, PPARA|RXRA, NR2B1|CYP7A1|CYP7A1|CD36|CYP27A1|	http://www.genome.jp/kegg-bin/show_pathway?ko03320/K07431%09red/K08767%09red/K00489%09red/K00488%09red/K08524%09red/K06259%09red/K07294%09red
DNA replication	KEGG PATHWAY	ko03030	7	87	1.46E-05	0.000411901	Cluster-34894.51004|Cluster-34894.103965|Cluster-34894.63014|Cluster-34894.47238|Cluster-34894.56865|Cluster-34894.53865|Cluster-34894.44517	K02540|K02542|K02212|K02540|K02541|K02540|K02212|	| | | | | | |	|||||||	MCM2|MCM6|MCM4, CDC54|MCM2|MCM3|MCM2|MCM4, CDC54|	http://www.genome.jp/kegg-bin/show_pathway?ko03030/K02212%09red/K02540%09red/K02541%09red/K02542%09red
Glutathione metabolism	KEGG PATHWAY	ko00480	8	132	2.51E-05	0.000618095	Cluster-34894.58719|Cluster-34894.75349|Cluster-34894.57489|Cluster-34894.57490|Cluster-34894.56107|Cluster-34894.53718|Cluster-34894.58033|Cluster-34894.58325	K18592|K05361|K11140|K11140|K11140|K11140|K18592|K11140|	| | | | | | | |	||||||||	GGT1_5, CD224|GPX4|ANPEP, CD13|ANPEP, CD13|ANPEP, CD13|ANPEP, CD13|GGT1_5, CD224|ANPEP, CD13|	http://www.genome.jp/kegg-bin/show_pathway?ko00480/K11140%09red/K05361%09red/K18592%09red
Taurine and hypotaurine metabolism	KEGG PATHWAY	ko00430	4	25	9.56E-05	0.002082225	Cluster-34894.58719|Cluster-34894.65517|Cluster-34894.62363|Cluster-34894.58033	K18592|K00456|K00456|K18592|	| | | |	||||	GGT1_5, CD224|CDO1|CDO1|GGT1_5, CD224|	http://www.genome.jp/kegg-bin/show_pathway?ko00430/K18592%09red/K00456%09red
Primary bile acid biosynthesis	KEGG PATHWAY	ko00120	5	51	0.000105697	0.002082225	Cluster-34894.59165|Cluster-34894.59915|Cluster-34894.51818|Cluster-34894.51814|Cluster-34894.59164	K00489|K07431|K00488|K00488|K00489|	| | | | |	|||||	CYP7A1|CYP8B1|CYP27A1|CYP27A1|CYP7A1|	http://www.genome.jp/kegg-bin/show_pathway?ko00120/K00489%09red/K00488%09red/K07431%09red
Linoleic acid metabolism	KEGG PATHWAY	ko00591	5	62	0.000247895	0.004439577	Cluster-34894.58314|Cluster-34894.56382|Cluster-34894.56383|Cluster-34894.59585|Cluster-34894.52862	K14621|K14621|K14621|K14621|K07424|	| | | | |	|||||	PLB1, PLB|PLB1, PLB|PLB1, PLB|PLB1, PLB|CYP3A|	http://www.genome.jp/kegg-bin/show_pathway?ko00591/K14621%09red/K07424%09red
Arachidonic acid metabolism	KEGG PATHWAY	ko00590	6	125	0.000842169	0.013825604	Cluster-34894.58719|Cluster-34894.58314|Cluster-34894.58033|Cluster-34894.56382|Cluster-34894.56383|Cluster-34894.59585	K18592|K14621|K18592|K14621|K14621|K14621|	| | | | | |	||||||	GGT1_5, CD224|PLB1, PLB|GGT1_5, CD224|PLB1, PLB|PLB1, PLB|PLB1, PLB|	http://www.genome.jp/kegg-bin/show_pathway?ko00590/K14621%09red/K18592%09red
Steroid hormone biosynthesis	KEGG PATHWAY	ko00140	5	92	0.00134898	0.020442236	Cluster-34894.59165|Cluster-34894.59164|Cluster-34894.64773|Cluster-34894.73062|Cluster-34894.52862	K00489|K00489|K01015|K01015|K07424|	| | | | |	|||||	CYP7A1|CYP7A1|SULT2B1|SULT2B1|CYP3A|	http://www.genome.jp/kegg-bin/show_pathway?ko00140/K01015%09red/K07424%09red/K00489%09red
alpha-Linolenic acid metabolism	KEGG PATHWAY	ko00592	4	59	0.001918702	0.026161636	Cluster-34894.58314|Cluster-34894.56382|Cluster-34894.56383|Cluster-34894.59585	K14621|K14621|K14621|K14621|	| | | |	||||	PLB1, PLB|PLB1, PLB|PLB1, PLB|PLB1, PLB|	http://www.genome.jp/kegg-bin/show_pathway?ko00592/K14621%09red
Circadian rhythm	KEGG PATHWAY	ko04710	6	149	0.001992003	0.026161636	Cluster-34894.55719|Cluster-34894.45429|Cluster-34894.55720|Cluster-34894.50839|Cluster-34894.48260|Cluster-34894.65312	K03729|K03728|K03729|K03729|K03729|K03728|	| | | | | |	||||||	BHLHB2, DEC1|NR1D1|BHLHB2, DEC1|BHLHB2, DEC1|BHLHB2, DEC1|NR1D1|	http://www.genome.jp/kegg-bin/show_pathway?ko04710/K03729%09red/K03728%09red
Vitamin digestion and absorption	KEGG PATHWAY	ko04977	5	107	0.002537081	0.030433933	Cluster-34894.58314|Cluster-34894.56382|Cluster-34894.56383|Cluster-34894.59585|Cluster-34894.54433	K14621|K14621|K14621|K14621|K05665|	| | | | |	|||||	PLB1, PLB|PLB1, PLB|PLB1, PLB|PLB1, PLB|ABCC1|	http://www.genome.jp/kegg-bin/show_pathway?ko04977/K14621%09red/K05665%09red
ABC transporters	KEGG PATHWAY	ko02010	7	213	0.002626278	0.030433933	Cluster-34894.59865|Cluster-34894.59866|Cluster-34894.69758|Cluster-34894.54433|Cluster-34894.84961|Cluster-36520.1|Cluster-34894.70089	K05664|K05664|K05641|K05665|K05031|K05680|K05673|	| | | | | | |	|||||||	ABCB11|ABCB11|ABCA1|ABCC1|CFTR, ABCC7|ABCG4|ABCC4|	http://www.genome.jp/kegg-bin/show_pathway?ko02010/K05673%09red/K05031%09red/K05680%09red/K05664%09red/K05665%09red/K05641%09red
Hematopoietic cell lineage	KEGG PATHWAY	ko04640	7	219	0.003047357	0.032600163	Cluster-34894.57489|Cluster-34894.57490|Cluster-34894.56107|Cluster-34894.28880|Cluster-34894.53718|Cluster-34894.57339|Cluster-34894.58325	K11140|K11140|K11140|K06485|K11140|K06259|K11140|	| | | | | | |	|||||||	ANPEP, CD13|ANPEP, CD13|ANPEP, CD13|ITGA6, CD49f|ANPEP, CD13|CD36|ANPEP, CD13|	http://www.genome.jp/kegg-bin/show_pathway?ko04640/K11140%09red/K06259%09red/K06485%09red
Protein digestion and absorption	KEGG PATHWAY	ko04974	10	412	0.003144178	0.032600163	Cluster-34894.58301|Cluster-34894.57486|Cluster-34894.55456|Cluster-29404.0|Cluster-34894.49687|Cluster-34894.55758|Cluster-34894.55621|Cluster-34894.58281|Cluster-34894.66729|Cluster-34894.62086	K14206|K01278|K01540|K04916|K05334|K06238|K05334|K05334|K05334|K05334|	| | | | | | | | | |	||||||||||	SLC15A1, PEPT1|DPP4, CD26|ATP1B, CD298|KCNK5, K2P5.1|SLC6A19|COL6A|SLC6A19|SLC6A19|SLC6A19|SLC6A19|	http://www.genome.jp/kegg-bin/show_pathway?ko04974/K05334%09red/K14206%09red/K04916%09red/K01540%09red/K06238%09red/K01278%09red
Retinol metabolism	KEGG PATHWAY	ko00830	5	129	0.005443984	0.053623238	Cluster-34894.50878|Cluster-34894.48723|Cluster-34894.61467|Cluster-34894.90858|Cluster-34894.52862	K00515|K07249|K09516|K11155|K07424|	| | | | |	|||||	BCMO1, BCDO1|ALDH1A|RETSAT|DGAT1|CYP3A|	http://www.genome.jp/kegg-bin/show_pathway?ko00830/K09516%09red/K07424%09red/K11155%09red/K00515%09red/K07249%09red
Sphingolipid metabolism	KEGG PATHWAY	ko00600	5	159	0.012399598	0.116320034	Cluster-34894.58474|Cluster-34894.58725|Cluster-34894.58724|Cluster-34894.61329|Cluster-34894.76798	K12349|K12354|K12354|K12354|K12357|	| | | | |	|||||	ASAH2|ENPP7|ENPP7|ENPP7|NEU2_3_4|	http://www.genome.jp/kegg-bin/show_pathway?ko00600/K12354%09red/K12349%09red/K12357%09red
Galactose metabolism	KEGG PATHWAY	ko00052	4	107	0.014133396	0.126558139	Cluster-34894.58614|Cluster-34894.53323|Cluster-34894.54914|Cluster-34894.53327	K01229|K01229|K12047|K01229|	| | | |	||||	LCT|LCT|MGAM|LCT|	http://www.genome.jp/kegg-bin/show_pathway?ko00052/K12047%09red/K01229%09red
Folate biosynthesis	KEGG PATHWAY	ko00790	2	21	0.015581641	0.133460143	Cluster-34894.55487|Cluster-36048.0	K01077|K01077|	| |	||	E3.1.3.1, phoA, phoB|E3.1.3.1, phoA, phoB|	http://www.genome.jp/kegg-bin/show_pathway?ko00790/K01077%09red
Ether lipid metabolism	KEGG PATHWAY	ko00565	4	127	0.024322211	0.196165476	Cluster-34894.58314|Cluster-34894.56382|Cluster-34894.56383|Cluster-34894.59585	K14621|K14621|K14621|K14621|	| | | |	||||	PLB1, PLB|PLB1, PLB|PLB1, PLB|PLB1, PLB|	http://www.genome.jp/kegg-bin/show_pathway?ko00565/K14621%09red
Glycine, serine and threonine metabolism	KEGG PATHWAY	ko00260	3	72	0.024894096	0.196165476	Cluster-34894.35439|Cluster-34894.47040|Cluster-34894.62838	K01697|K00281|K00274|	| | |	|||	CBS|GLDC, gcvP|MAO, aofH|	http://www.genome.jp/kegg-bin/show_pathway?ko00260/K00274%09red/K01697%09red/K00281%09red
FoxO signaling pathway	KEGG PATHWAY	ko04068	8	431	0.032055389	0.237435263	Cluster-34894.45734|Cluster-34894.66703|Cluster-34894.56174|Cluster-34894.82394|Cluster-34894.67987|Cluster-34894.1154|Cluster-34894.67574|Cluster-34894.87224	K04402|K04498|K13302|K04527|K04498|K04402|K04364|K08861|	| | | | | | | |	||||||||	GADD45|EP300, CREBBP, KAT3|SGK1|INSR, CD220|EP300, CREBBP, KAT3|GADD45|GRB2|PLK2|	http://www.genome.jp/kegg-bin/show_pathway?ko04068/K08861%09red/K04527%09red/K04402%09red/K13302%09red/K04498%09red/K04364%09red
Phototransduction	KEGG PATHWAY	ko04744	2	32	0.032541889	0.237435263	Cluster-34894.29377|Cluster-34894.91575	K13759|K13765|	| |	||	PDE6G|RGS9|	http://www.genome.jp/kegg-bin/show_pathway?ko04744/K13759%09red/K13765%09red
Adipocytokine signaling pathway	KEGG PATHWAY	ko04920	6	285	0.036021808	0.253439146	Cluster-34894.79103|Cluster-34894.58638|Cluster-34894.36935|Cluster-34894.52963|Cluster-34894.84142|Cluster-34894.57339	K04696|K07294|K08524|K07294|K08524|K06259|	| | | | | |	||||||	SOCS3, CIS3|NR1C1, PPARA|RXRA, NR2B1|NR1C1, PPARA|RXRA, NR2B1|CD36|	http://www.genome.jp/kegg-bin/show_pathway?ko04920/K04696%09red/K06259%09red/K07294%09red/K08524%09red
Taste transduction	KEGG PATHWAY	ko04742	3	95	0.048836013	0.331748087	Cluster-29404.0|Cluster-13177.1|Cluster-34894.7298	K04916|K04957|K05175|	| | |	|||	KCNK5, K2P5.1|HCN4|GABRA|	http://www.genome.jp/kegg-bin/show_pathway?ko04742/K05175%09red/K04957%09red/K04916%09red
Melanogenesis	KEGG PATHWAY	ko04916	6	313	0.052015646	0.339022568	Cluster-34894.66703|Cluster-34894.8479|Cluster-34894.69939|Cluster-34894.51901|Cluster-34894.67987|Cluster-34894.75997	K04498|K16366|K04534|K00572|K04498|K08049|	| | | | | |	||||||	EP300, CREBBP, KAT3|EDN1|GNAO, G-ALPHA-O|WNT7|EP300, CREBBP, KAT3|ADCY9|	http://www.genome.jp/kegg-bin/show_pathway?ko04916/K04498%09red/K08049%09red/K04534%09red/K00572%09red/K16366%09red
cAMP signaling pathway	KEGG PATHWAY	ko04024	11	743	0.053348729	0.339022568	Cluster-34894.84961|Cluster-34894.6757|Cluster-34894.58638|Cluster-13177.1|Cluster-34894.55456|Cluster-34894.66703|Cluster-34894.52963|Cluster-34894.59925|Cluster-34894.67987|Cluster-34894.70089|Cluster-34894.75997	K05031|K04142|K07294|K04957|K01540|K04498|K07294|K04448|K04498|K05673|K08049|	| | | | | | | | | | |	|||||||||||	CFTR, ABCC7|ADRB2|NR1C1, PPARA|HCN4|ATP1B, CD298|EP300, CREBBP, KAT3|NR1C1, PPARA|JUN|EP300, CREBBP, KAT3|ABCC4|ADCY9|	http://www.genome.jp/kegg-bin/show_pathway?ko04024/K04957%09red/K04448%09red/K05673%09red/K05031%09red/K08049%09red/K04498%09red/K01540%09red/K07294%09red/K04142%09red
Hepatitis C	KEGG PATHWAY	ko05160	7	400	0.055649375	0.341225353	Cluster-34894.69368|Cluster-34894.79103|Cluster-34894.58638|Cluster-34894.36935|Cluster-34894.52963|Cluster-34894.84142|Cluster-34894.67574	K09444|K04696|K07294|K08524|K07294|K08524|K04364|	| | | | | | |	|||||||	IRF1|SOCS3, CIS3|NR1C1, PPARA|RXRA, NR2B1|NR1C1, PPARA|RXRA, NR2B1|GRB2|	http://www.genome.jp/kegg-bin/show_pathway?ko05160/K04696%09red/K08524%09red/K07294%09red/K09444%09red/K04364%09red
Non-alcoholic fatty liver disease (NAFLD)	KEGG PATHWAY	ko04932	8	487	0.057159577	0.341225353	Cluster-34894.79103|Cluster-34894.58638|Cluster-34894.36935|Cluster-34894.67141|Cluster-34894.59925|Cluster-34894.82394|Cluster-34894.84142|Cluster-34894.52963	K04696|K07294|K08524|K09113|K04448|K04527|K08524|K07294|	| | | | | | | |	||||||||	SOCS3, CIS3|NR1C1, PPARA|RXRA, NR2B1|MLX|JUN|INSR, CD220|RXRA, NR2B1|NR1C1, PPARA|	http://www.genome.jp/kegg-bin/show_pathway?ko04932/K04696%09red/K09113%09red/K04448%09red/K04527%09red/K08524%09red/K07294%09red
Cysteine and methionine metabolism	KEGG PATHWAY	ko00270	3	105	0.061758889	0.357838269	Cluster-34894.65517|Cluster-34894.35439|Cluster-34894.62363	K00456|K01697|K00456|	| | |	|||	CDO1|CBS|CDO1|	http://www.genome.jp/kegg-bin/show_pathway?ko00270/K01697%09red/K00456%09red
Fat digestion and absorption	KEGG PATHWAY	ko04975	4	187	0.076311157	0.4295228	Cluster-34894.69758|Cluster-34894.57339|Cluster-34894.58822|Cluster-34894.90858	K05641|K06259|K14461|K11155|	| | | |	||||	ABCA1|CD36|NPC1L1|DGAT1|	http://www.genome.jp/kegg-bin/show_pathway?ko04975/K06259%09red/K11155%09red/K14461%09red/K05641%09red
Cocaine addiction	KEGG PATHWAY	ko05030	3	120	0.083762105	0.45836485	Cluster-34894.59925|Cluster-34894.62838|Cluster-34894.91575	K04448|K00274|K13765|	| | |	|||	JUN|MAO, aofH|RGS9|	http://www.genome.jp/kegg-bin/show_pathway?ko05030/K00274%09red/K04448%09red/K13765%09red
Aldosterone-regulated sodium reabsorption	KEGG PATHWAY	ko04960	3	133	0.105139656	0.559797625	Cluster-34894.55456|Cluster-34894.82394|Cluster-34894.56174	K01540|K04527|K13302|	| | |	|||	ATP1B, CD298|INSR, CD220|SGK1|	http://www.genome.jp/kegg-bin/show_pathway?ko04960/K01540%09red/K13302%09red/K04527%09red
TNF signaling pathway	KEGG PATHWAY	ko04668	5	336	0.15704295	0.814143713	Cluster-34894.59925|Cluster-34894.79103|Cluster-34894.8479|Cluster-34894.45995|Cluster-34894.61778	K04448|K04696|K16366|K09028|K10048|	| | | | |	|||||	JUN|SOCS3, CIS3|EDN1|JUNB|CEBPB|	http://www.genome.jp/kegg-bin/show_pathway?ko04668/K04696%09red/K10048%09red/K04448%09red/K09028%09red/K16366%09red
Insulin resistance	KEGG PATHWAY	ko04931	6	447	0.178682864	0.902577545	Cluster-34894.79103|Cluster-34894.58638|Cluster-34894.67141|Cluster-34894.82394|Cluster-34894.57339|Cluster-34894.52963	K04696|K07294|K09113|K04527|K06259|K07294|	| | | | | |	||||||	SOCS3, CIS3|NR1C1, PPARA|MLX|INSR, CD220|CD36|NR1C1, PPARA|	http://www.genome.jp/kegg-bin/show_pathway?ko04931/K04696%09red/K06259%09red/K09113%09red/K07294%09red/K04527%09red
Proximal tubule bicarbonate reclamation	KEGG PATHWAY	ko04964	2	94	0.19044501	0.904448481	Cluster-34894.55456|Cluster-34894.72801	K01540|K13575|	| |	||	ATP1B, CD298|SLC4A4, NBC1|	http://www.genome.jp/kegg-bin/show_pathway?ko04964/K01540%09red/K13575%09red
Renal cell carcinoma	KEGG PATHWAY	ko05211	4	268	0.192371919	0.904448481	Cluster-34894.66703|Cluster-34894.67987|Cluster-34894.67574|Cluster-34894.59925	K04498|K04498|K04364|K04448|	| | | |	||||	EP300, CREBBP, KAT3|EP300, CREBBP, KAT3|GRB2|JUN|	http://www.genome.jp/kegg-bin/show_pathway?ko05211/K04498%09red/K04448%09red/K04364%09red
Purine metabolism	KEGG PATHWAY	ko00230	6	461	0.196102119	0.904448481	Cluster-34894.55015|Cluster-34894.57438|Cluster-34894.29377|Cluster-34894.21450|Cluster-34894.55012|Cluster-34894.75997	K01487|K01513|K13759|K13761|K01487|K08049|	| | | | | |	||||||	E3.5.4.3, guaD|ENPP1_3, CD203|PDE6G|PDE9|E3.5.4.3, guaD|ADCY9|	http://www.genome.jp/kegg-bin/show_pathway?ko00230/K08049%09red/K01487%09red/K13759%09red/K13761%09red/K01513%09red
Non-small cell lung cancer	KEGG PATHWAY	ko05223	3	182	0.200486702	0.904448481	Cluster-34894.67574|Cluster-34894.36935|Cluster-34894.84142	K04364|K08524|K08524|	| | |	|||	GRB2|RXRA, NR2B1|RXRA, NR2B1|	http://www.genome.jp/kegg-bin/show_pathway?ko05223/K08524%09red/K04364%09red
Phenylalanine metabolism	KEGG PATHWAY	ko00360	1	26	0.202008798	0.904448481	Cluster-34894.62838	K00274|	|	|	MAO, aofH|	http://www.genome.jp/kegg-bin/show_pathway?ko00360/K00274%09red
Drug metabolism - cytochrome P450	KEGG PATHWAY	ko00982	2	101	0.211609372	0.918345903	Cluster-34894.65259|Cluster-34894.62838	K00485|K00274|	| |	||	FMO|MAO, aofH|	http://www.genome.jp/kegg-bin/show_pathway?ko00982/K00274%09red/K00485%09red
Pantothenate and CoA biosynthesis	KEGG PATHWAY	ko00770	1	28	0.215239166	0.918345903	Cluster-34894.57438	K01513|	|	|	ENPP1_3, CD203|	http://www.genome.jp/kegg-bin/show_pathway?ko00770/K01513%09red
Pancreatic secretion	KEGG PATHWAY	ko04972	5	380	0.219097754	0.918345903	Cluster-34894.84961|Cluster-34894.55456|Cluster-34894.72801|Cluster-34894.75997|Cluster-34894.9344	K05031|K01540|K13575|K08049|K04964|	| | | | |	|||||	CFTR, ABCC7|ATP1B, CD298|SLC4A4, NBC1|ADCY9|TRPC1|	http://www.genome.jp/kegg-bin/show_pathway?ko04972/K05031%09red/K01540%09red/K08049%09red/K04964%09red/K13575%09red
HIF-1 signaling pathway	KEGG PATHWAY	ko04066	5	387	0.229605693	0.929191629	Cluster-34894.66703|Cluster-34894.67987|Cluster-34894.104224|Cluster-34894.82394|Cluster-34894.8479	K04498|K04498|K03259|K04527|K16366|	| | | | |	|||||	EP300, CREBBP, KAT3|EP300, CREBBP, KAT3|EIF4E|INSR, CD220|EDN1|	http://www.genome.jp/kegg-bin/show_pathway?ko04066/K04498%09red/K16366%09red/K03259%09red/K04527%09red
Osteoclast differentiation	KEGG PATHWAY	ko04380	5	388	0.23111873	0.929191629	Cluster-34894.59925|Cluster-34894.79103|Cluster-34894.67574|Cluster-34894.45995|Cluster-34894.28379	K04448|K04696|K04364|K09028|K05148|	| | | | |	|||||	JUN|SOCS3, CIS3|GRB2|JUNB|TNFRSF11B, OPG|	http://www.genome.jp/kegg-bin/show_pathway?ko04380/K04696%09red/K05148%09red/K04448%09red/K04364%09red/K09028%09red
Gastric acid secretion	KEGG PATHWAY	ko04971	4	299	0.246367455	0.970687773	Cluster-34894.65299|Cluster-34894.84961|Cluster-34894.55456|Cluster-34894.75997	K00907|K05031|K01540|K08049|	| | | |	||||	MYLK|CFTR, ABCC7|ATP1B, CD298|ADCY9|	http://www.genome.jp/kegg-bin/show_pathway?ko04971/K05031%09red/K00907%09red/K08049%09red/K01540%09red
Jak-STAT signaling pathway	KEGG PATHWAY	ko04630	5	406	0.25881136	0.984632976	Cluster-34894.66703|Cluster-34894.67987|Cluster-34894.79103|Cluster-34894.67574|Cluster-34894.23733	K04498|K04498|K04696|K04364|K05445|	| | | | |	|||||	EP300, CREBBP, KAT3|EP300, CREBBP, KAT3|SOCS3, CIS3|GRB2|IL22, IL-TIF|	http://www.genome.jp/kegg-bin/show_pathway?ko04630/K04498%09red/K05445%09red/K04696%09red/K04364%09red
Arginine and proline metabolism	KEGG PATHWAY	ko00330	2	119	0.266785734	0.984632976	Cluster-34894.54152|Cluster-34894.62838	K00657|K00274|	| |	||	speG, SAT|MAO, aofH|	http://www.genome.jp/kegg-bin/show_pathway?ko00330/K00274%09red/K00657%09red
Retrograde endocannabinoid signaling	KEGG PATHWAY	ko04723	4	313	0.271764748	0.984632976	Cluster-34894.69939|Cluster-34894.62487|Cluster-34894.75997|Cluster-34894.7298	K04534|K15528|K08049|K05175|	| | | |	||||	GNAO, G-ALPHA-O|FAAH|ADCY9|GABRA|	http://www.genome.jp/kegg-bin/show_pathway?ko04723/K05175%09red/K08049%09red/K04534%09red/K15528%09red
Thyroid cancer	KEGG PATHWAY	ko05216	2	121	0.272938147	0.984632976	Cluster-34894.36935|Cluster-34894.84142	K08524|K08524|	| |	||	RXRA, NR2B1|RXRA, NR2B1|	http://www.genome.jp/kegg-bin/show_pathway?ko05216/K08524%09red
Regulation of lipolysis in adipocytes	KEGG PATHWAY	ko04923	3	217	0.277356786	0.984632976	Cluster-34894.6757|Cluster-34894.75997|Cluster-34894.82394	K04142|K08049|K04527|	| | |	|||	ADRB2|ADCY9|INSR, CD220|	http://www.genome.jp/kegg-bin/show_pathway?ko04923/K08049%09red/K04142%09red/K04527%09red
MicroRNAs in cancer	KEGG PATHWAY	ko05206	7	635	0.288531003	0.984632976	Cluster-34894.87363|Cluster-34894.7594|Cluster-34894.49745|Cluster-34894.66703|Cluster-34894.54433|Cluster-34894.67987|Cluster-34894.67574	K06252|K05866|K06252|K04498|K05665|K04498|K04364|	| | | | | | |	|||||||	TN|CDC25B|TN|EP300, CREBBP, KAT3|ABCC1|EP300, CREBBP, KAT3|GRB2|	http://www.genome.jp/kegg-bin/show_pathway?ko05206/K05866%09red/K04498%09red/K06252%09red/K05665%09red/K04364%09red
Histidine metabolism	KEGG PATHWAY	ko00340	1	42	0.301917915	0.984632976	Cluster-34894.62838	K00274|	|	|	MAO, aofH|	http://www.genome.jp/kegg-bin/show_pathway?ko00340/K00274%09red
GABAergic synapse	KEGG PATHWAY	ko04727	3	229	0.304427729	0.984632976	Cluster-34894.69939|Cluster-34894.75997|Cluster-34894.7298	K04534|K08049|K05175|	| | |	|||	GNAO, G-ALPHA-O|ADCY9|GABRA|	http://www.genome.jp/kegg-bin/show_pathway?ko04727/K05175%09red/K08049%09red/K04534%09red
Glycerophospholipid metabolism	KEGG PATHWAY	ko00564	4	331	0.305016362	0.984632976	Cluster-34894.58314|Cluster-34894.56382|Cluster-34894.56383|Cluster-34894.59585	K14621|K14621|K14621|K14621|	| | | |	||||	PLB1, PLB|PLB1, PLB|PLB1, PLB|PLB1, PLB|	http://www.genome.jp/kegg-bin/show_pathway?ko00564/K14621%09red
ECM-receptor interaction	KEGG PATHWAY	ko04512	5	436	0.306491844	0.984632976	Cluster-34894.87363|Cluster-34894.57339|Cluster-34894.49745|Cluster-34894.55758|Cluster-34894.28880	K06252|K06259|K06252|K06238|K06485|	| | | | |	|||||	TN|CD36|TN|COL6A|ITGA6, CD49f|	http://www.genome.jp/kegg-bin/show_pathway?ko04512/K06485%09red/K06259%09red/K06252%09red/K06238%09red
Chagas disease (American trypanosomiasis)	KEGG PATHWAY	ko05142	4	332	0.306877978	0.984632976	Cluster-34894.62000|Cluster-34894.69939|Cluster-34894.59925|Cluster-34894.59172	K01283|K04534|K04448|K01283|	| | | |	||||	ACE, CD143|GNAO, G-ALPHA-O|JUN|ACE, CD143|	http://www.genome.jp/kegg-bin/show_pathway?ko05142/K01283%09red/K04534%09red/K04448%09red
Prolactin signaling pathway	KEGG PATHWAY	ko04917	3	235	0.318011272	0.984632976	Cluster-34894.69368|Cluster-34894.79103|Cluster-34894.67574	K09444|K04696|K04364|	| | |	|||	IRF1|SOCS3, CIS3|GRB2|	http://www.genome.jp/kegg-bin/show_pathway?ko04917/K04696%09red/K09444%09red/K04364%09red
Glycosaminoglycan biosynthesis - KS	KEGG PATHWAY	ko00533	1	45	0.319210333	0.984632976	Cluster-34894.84053	K00781|	|	|	SIAT6|	http://www.genome.jp/kegg-bin/show_pathway?ko00533/K00781%09red
Signaling pathways regulating pluripotency of stem cells	KEGG PATHWAY	ko04550	5	445	0.321055689	0.984632976	Cluster-34894.67574|Cluster-34894.81865|Cluster-32300.0|Cluster-34894.41952|Cluster-34894.51901	K04364|K13596|K17846|K11421|K00572|	| | | | |	|||||	GRB2|ACVR2B|KLF4|SETDB1|WNT7|	http://www.genome.jp/kegg-bin/show_pathway?ko04550/K17846%09red/K11421%09red/K00572%09red/K04364%09red/K13596%09red
Other glycan degradation	KEGG PATHWAY	ko00511	1	46	0.324878901	0.984632976	Cluster-34894.76798	K12357|	|	|	NEU2_3_4|	http://www.genome.jp/kegg-bin/show_pathway?ko00511/K12357%09red
Morphine addiction	KEGG PATHWAY	ko05032	3	242	0.33386752	0.99654396	Cluster-34894.69939|Cluster-34894.75997|Cluster-34894.7298	K04534|K08049|K05175|	| | |	|||	GNAO, G-ALPHA-O|ADCY9|GABRA|	http://www.genome.jp/kegg-bin/show_pathway?ko05032/K05175%09red/K08049%09red/K04534%09red
Fatty acid elongation	KEGG PATHWAY	ko00062	1	50	0.347085813	0.998597525	Cluster-34894.55013	K07512|	|	|	MECR, NRBF1|	http://www.genome.jp/kegg-bin/show_pathway?ko00062/K07512%09red
Renin secretion	KEGG PATHWAY	ko04924	3	251	0.354226791	0.998597525	Cluster-34894.62000|Cluster-34894.59172|Cluster-34894.6757	K01283|K01283|K04142|	| | |	|||	ACE, CD143|ACE, CD143|ADRB2|	http://www.genome.jp/kegg-bin/show_pathway?ko04924/K01283%09red/K04142%09red
Tyrosine metabolism	KEGG PATHWAY	ko00350	1	53	0.363261042	0.998597525	Cluster-34894.62838	K00274|	|	|	MAO, aofH|	http://www.genome.jp/kegg-bin/show_pathway?ko00350/K00274%09red
p53 signaling pathway	KEGG PATHWAY	ko04115	2	152	0.367125825	0.998597525	Cluster-34894.45734|Cluster-34894.1154	K04402|K04402|	| |	||	GADD45|GADD45|	http://www.genome.jp/kegg-bin/show_pathway?ko04115/K04402%09red
Mismatch repair	KEGG PATHWAY	ko03430	1	54	0.368563379	0.998597525	Cluster-34894.93597	K08737|	|	|	MSH6|	http://www.genome.jp/kegg-bin/show_pathway?ko03430/K08737%09red
Estrogen signaling pathway	KEGG PATHWAY	ko04915	4	368	0.374306806	0.998597525	Cluster-34894.69939|Cluster-34894.67574|Cluster-34894.59925|Cluster-34894.75997	K04534|K04364|K04448|K08049|	| | | |	||||	GNAO, G-ALPHA-O|GRB2|JUN|ADCY9|	http://www.genome.jp/kegg-bin/show_pathway?ko04915/K04448%09red/K08049%09red/K04534%09red/K04364%09red
Ovarian steroidogenesis	KEGG PATHWAY	ko04913	2	156	0.378983482	0.998597525	Cluster-34894.75997|Cluster-34894.82394	K08049|K04527|	| |	||	ADCY9|INSR, CD220|	http://www.genome.jp/kegg-bin/show_pathway?ko04913/K08049%09red/K04527%09red
Longevity regulating pathway	KEGG PATHWAY	ko04211	4	374	0.385541198	0.998597525	Cluster-34894.104224|Cluster-34894.60939|Cluster-34894.75997|Cluster-34894.82394	K03259|K11420|K08049|K04527|	| | | |	||||	EIF4E|EHMT|ADCY9|INSR, CD220|	http://www.genome.jp/kegg-bin/show_pathway?ko04211/K08049%09red/K11420%09red/K03259%09red/K04527%09red
Glycosphingolipid biosynthesis - lacto and neolacto series	KEGG PATHWAY	ko00601	1	59	0.394421055	0.998597525	Cluster-34894.84053	K00781|	|	|	SIAT6|	http://www.genome.jp/kegg-bin/show_pathway?ko00601/K00781%09red
Nicotine addiction	KEGG PATHWAY	ko05033	1	60	0.399464308	0.998597525	Cluster-34894.7298	K05175|	|	|	GABRA|	http://www.genome.jp/kegg-bin/show_pathway?ko05033/K05175%09red
Starch and sucrose metabolism	KEGG PATHWAY	ko00500	2	163	0.39950335	0.998597525	Cluster-34894.57438|Cluster-34894.54914	K01513|K12047|	| |	||	ENPP1_3, CD203|MGAM|	http://www.genome.jp/kegg-bin/show_pathway?ko00500/K12047%09red/K01513%09red
Inflammatory bowel disease (IBD)	KEGG PATHWAY	ko05321	2	163	0.39950335	0.998597525	Cluster-34894.59925|Cluster-34894.23733	K04448|K05445|	| |	||	JUN|IL22, IL-TIF|	http://www.genome.jp/kegg-bin/show_pathway?ko05321/K05445%09red/K04448%09red
Amphetamine addiction	KEGG PATHWAY	ko05031	2	172	0.425407132	0.998597525	Cluster-34894.59925|Cluster-34894.62838	K04448|K00274|	| |	||	JUN|MAO, aofH|	http://www.genome.jp/kegg-bin/show_pathway?ko05031/K00274%09red/K04448%09red
Thyroid hormone synthesis	KEGG PATHWAY	ko04918	3	284	0.427831887	0.998597525	Cluster-34894.55456|Cluster-34894.75997|Cluster-25024.0	K01540|K08049|K17232|	| | |	|||	ATP1B, CD298|ADCY9|DUOXA2|	http://www.genome.jp/kegg-bin/show_pathway?ko04918/K01540%09red/K08049%09red/K17232%09red
Type II diabetes mellitus	KEGG PATHWAY	ko04930	2	175	0.433912181	0.998597525	Cluster-34894.79103|Cluster-34894.82394	K04696|K04527|	| |	||	SOCS3, CIS3|INSR, CD220|	http://www.genome.jp/kegg-bin/show_pathway?ko04930/K04696%09red/K04527%09red
Other types of O-glycan biosynthesis	KEGG PATHWAY	ko00514	1	68	0.43832957	0.998597525	Cluster-34894.84053	K00781|	|	|	SIAT6|	http://www.genome.jp/kegg-bin/show_pathway?ko00514/K00781%09red
Serotonergic synapse	KEGG PATHWAY	ko04726	3	292	0.445263914	0.998597525	Cluster-34894.69939|Cluster-34894.9344|Cluster-34894.62838	K04534|K04964|K00274|	| | |	|||	GNAO, G-ALPHA-O|TRPC1|MAO, aofH|	http://www.genome.jp/kegg-bin/show_pathway?ko04726/K00274%09red/K04534%09red/K04964%09red
TGF-beta signaling pathway	KEGG PATHWAY	ko04350	3	295	0.451746939	0.998597525	Cluster-34894.81865|Cluster-34894.67987|Cluster-34894.66703	K13596|K04498|K04498|	| | |	|||	ACVR2B|EP300, CREBBP, KAT3|EP300, CREBBP, KAT3|	http://www.genome.jp/kegg-bin/show_pathway?ko04350/K04498%09red/K13596%09red
Transcriptional misregulation in cancer	KEGG PATHWAY	ko05202	5	531	0.461014742	0.998597525	Cluster-34894.36935|Cluster-34894.62381|Cluster-34894.84142|Cluster-34894.54456|Cluster-34894.61778	K08524|K11449|K08524|K15610|K10048|	| | | | |	|||||	RXRA, NR2B1|JMJD1C|RXRA, NR2B1|PBX3|CEBPB|	http://www.genome.jp/kegg-bin/show_pathway?ko05202/K15610%09red/K08524%09red/K10048%09red/K11449%09red
Alcoholism	KEGG PATHWAY	ko05034	3	300	0.462481769	0.998597525	Cluster-34894.69939|Cluster-34894.67574|Cluster-34894.62838	K04534|K04364|K00274|	| | |	|||	GNAO, G-ALPHA-O|GRB2|MAO, aofH|	http://www.genome.jp/kegg-bin/show_pathway?ko05034/K00274%09red/K04534%09red/K04364%09red
Glyoxylate and dicarboxylate metabolism	KEGG PATHWAY	ko00630	1	76	0.474683261	0.998597525	Cluster-34894.47040	K00281|	|	|	GLDC, gcvP|	http://www.genome.jp/kegg-bin/show_pathway?ko00630/K00281%09red
Hypertrophic cardiomyopathy (HCM)	KEGG PATHWAY	ko05410	3	307	0.477354357	0.998597525	Cluster-34894.62000|Cluster-34894.59172|Cluster-34894.28880	K01283|K01283|K06485|	| | |	|||	ACE, CD143|ACE, CD143|ITGA6, CD49f|	http://www.genome.jp/kegg-bin/show_pathway?ko05410/K06485%09red/K01283%09red
Salivary secretion	KEGG PATHWAY	ko04970	3	308	0.479463455	0.998597525	Cluster-34894.55456|Cluster-34894.75997|Cluster-34894.6757	K01540|K08049|K04142|	| | |	|||	ATP1B, CD298|ADCY9|ADRB2|	http://www.genome.jp/kegg-bin/show_pathway?ko04970/K01540%09red/K08049%09red/K04142%09red
Endocrine and other factor-regulated calcium reabsorption	KEGG PATHWAY	ko04961	2	192	0.4807689	0.998597525	Cluster-34894.55456|Cluster-34894.75997	K01540|K08049|	| |	||	ATP1B, CD298|ADCY9|	http://www.genome.jp/kegg-bin/show_pathway?ko04961/K01540%09red/K08049%09red
Vibrio cholerae infection	KEGG PATHWAY	ko05110	2	198	0.496729738	0.998597525	Cluster-34894.84961|Cluster-34894.75997	K05031|K08049|	| |	||	CFTR, ABCC7|ADCY9|	http://www.genome.jp/kegg-bin/show_pathway?ko05110/K05031%09red/K08049%09red
PI3K-Akt signaling pathway	KEGG PATHWAY	ko04151	10	1156	0.505447061	0.998597525	Cluster-34894.104224|Cluster-34894.82394|Cluster-34894.87363|Cluster-34894.36935|Cluster-34894.49745|Cluster-34894.56174|Cluster-34894.28880|Cluster-34894.84142|Cluster-34894.67574|Cluster-34894.55758	K03259|K04527|K06252|K08524|K06252|K13302|K06485|K08524|K04364|K06238|	| | | | | | | | | |	||||||||||	EIF4E|INSR, CD220|TN|RXRA, NR2B1|TN|SGK1|ITGA6, CD49f|RXRA, NR2B1|GRB2|COL6A|	http://www.genome.jp/kegg-bin/show_pathway?ko04151/K04527%09red/K06485%09red/K06238%09red/K13302%09red/K06252%09red/K03259%09red/K08524%09red/K04364%09red
Thyroid hormone signaling pathway	KEGG PATHWAY	ko04919	5	562	0.509806718	0.998597525	Cluster-34894.66703|Cluster-34894.67987|Cluster-34894.55456|Cluster-34894.36935|Cluster-34894.84142	K04498|K04498|K01540|K08524|K08524|	| | | | |	|||||	EP300, CREBBP, KAT3|EP300, CREBBP, KAT3|ATP1B, CD298|RXRA, NR2B1|RXRA, NR2B1|	http://www.genome.jp/kegg-bin/show_pathway?ko04919/K04498%09red/K01540%09red/K08524%09red
Nicotinate and nicotinamide metabolism	KEGG PATHWAY	ko00760	1	86	0.516839371	0.998597525	Cluster-34894.57438	K01513|	|	|	ENPP1_3, CD203|	http://www.genome.jp/kegg-bin/show_pathway?ko00760/K01513%09red
cGMP-PKG signaling pathway	KEGG PATHWAY	ko04022	6	688	0.518674454	0.998597525	Cluster-34894.79692|Cluster-34894.6757|Cluster-34894.65299|Cluster-34894.55456|Cluster-34894.82394|Cluster-34894.75997	K18154|K04142|K00907|K01540|K04527|K08049|	| | | | | |	||||||	RGS2|ADRB2|MYLK|ATP1B, CD298|INSR, CD220|ADCY9|	http://www.genome.jp/kegg-bin/show_pathway?ko04022/K01540%09red/K08049%09red/K04527%09red/K00907%09red/K18154%09red/K04142%09red
Circadian entrainment	KEGG PATHWAY	ko04713	3	330	0.524791506	0.998597525	Cluster-34894.69939|Cluster-19845.0|Cluster-34894.75997	K04534|K07843|K08049|	| | |	|||	GNAO, G-ALPHA-O|RASD1|ADCY9|	http://www.genome.jp/kegg-bin/show_pathway?ko04713/K08049%09red/K04534%09red/K07843%09red
Prostate cancer	KEGG PATHWAY	ko05215	3	330	0.524791506	0.998597525	Cluster-34894.66703|Cluster-34894.67987|Cluster-34894.67574	K04498|K04498|K04364|	| | |	|||	EP300, CREBBP, KAT3|EP300, CREBBP, KAT3|GRB2|	http://www.genome.jp/kegg-bin/show_pathway?ko05215/K04498%09red/K04364%09red
Olfactory transduction	KEGG PATHWAY	ko04740	1	89	0.52881474	0.998597525	Cluster-34894.79692	K18154|	|	|	RGS2|	http://www.genome.jp/kegg-bin/show_pathway?ko04740/K18154%09red
Cytokine-cytokine receptor interaction	KEGG PATHWAY	ko04060	4	454	0.529995289	0.998597525	Cluster-34894.19125|Cluster-34894.81865|Cluster-34894.28379|Cluster-34894.23733	K05512|K13596|K05148|K05445|	| | | |	||||	CCL19, ELC|ACVR2B|TNFRSF11B, OPG|IL22, IL-TIF|	http://www.genome.jp/kegg-bin/show_pathway?ko04060/K05512%09red/K05445%09red/K13596%09red/K05148%09red
Hippo signaling pathway - multiple species	KEGG PATHWAY	ko04392	1	93	0.544322165	0.998597525	Cluster-34894.13697	K16507|	|	|	DCHS1_2, PCDH16_23|	http://www.genome.jp/kegg-bin/show_pathway?ko04392/K16507%09red
Prion diseases	KEGG PATHWAY	ko05020	1	93	0.544322165	0.998597525	Cluster-34894.86205	K09203|	|	|	EGR1|	http://www.genome.jp/kegg-bin/show_pathway?ko05020/K09203%09red
Glucagon signaling pathway	KEGG PATHWAY	ko04922	4	463	0.5452564	0.998597525	Cluster-34894.66703|Cluster-34894.67987|Cluster-34894.52963|Cluster-34894.58638	K04498|K04498|K07294|K07294|	| | | |	||||	EP300, CREBBP, KAT3|EP300, CREBBP, KAT3|NR1C1, PPARA|NR1C1, PPARA|	http://www.genome.jp/kegg-bin/show_pathway?ko04922/K04498%09red/K07294%09red
Pertussis	KEGG PATHWAY	ko05133	2	220	0.552494323	0.998597525	Cluster-34894.69368|Cluster-34894.59925	K09444|K04448|	| |	||	IRF1|JUN|	http://www.genome.jp/kegg-bin/show_pathway?ko05133/K04448%09red/K09444%09red
Dorso-ventral axis formation	KEGG PATHWAY	ko04320	1	96	0.555617387	0.998597525	Cluster-34894.67574	K04364|	|	|	GRB2|	http://www.genome.jp/kegg-bin/show_pathway?ko04320/K04364%09red
Oxytocin signaling pathway	KEGG PATHWAY	ko04921	5	595	0.559668719	0.998597525	Cluster-34894.69939|Cluster-34894.65299|Cluster-34894.79692|Cluster-34894.59925|Cluster-34894.75997	K04534|K00907|K18154|K04448|K08049|	| | | | |	|||||	GNAO, G-ALPHA-O|MYLK|RGS2|JUN|ADCY9|	http://www.genome.jp/kegg-bin/show_pathway?ko04921/K18154%09red/K00907%09red/K08049%09red/K04534%09red/K04448%09red
Small cell lung cancer	KEGG PATHWAY	ko05222	3	348	0.56020981	0.998597525	Cluster-34894.36935|Cluster-34894.28880|Cluster-34894.84142	K08524|K06485|K08524|	| | |	|||	RXRA, NR2B1|ITGA6, CD49f|RXRA, NR2B1|	http://www.genome.jp/kegg-bin/show_pathway?ko05222/K08524%09red/K06485%09red
Colorectal cancer	KEGG PATHWAY	ko05210	2	224	0.562153522	0.998597525	Cluster-34894.59925|Cluster-34894.93597	K04448|K08737|	| |	||	JUN|MSH6|	http://www.genome.jp/kegg-bin/show_pathway?ko05210/K08737%09red/K04448%09red
Tryptophan metabolism	KEGG PATHWAY	ko00380	1	98	0.562991798	0.998597525	Cluster-34894.62838	K00274|	|	|	MAO, aofH|	http://www.genome.jp/kegg-bin/show_pathway?ko00380/K00274%09red
Glutamatergic synapse	KEGG PATHWAY	ko04724	3	356	0.575430262	0.998597525	Cluster-34894.69939|Cluster-34894.9344|Cluster-34894.75997	K04534|K04964|K08049|	| | |	|||	GNAO, G-ALPHA-O|TRPC1|ADCY9|	http://www.genome.jp/kegg-bin/show_pathway?ko04724/K08049%09red/K04534%09red/K04964%09red
Notch signaling pathway	KEGG PATHWAY	ko04330	2	241	0.60152312	0.998597525	Cluster-34894.66703|Cluster-34894.67987	K04498|K04498|	| |	||	EP300, CREBBP, KAT3|EP300, CREBBP, KAT3|	http://www.genome.jp/kegg-bin/show_pathway?ko04330/K04498%09red
Longevity regulating pathway - multiple species	KEGG PATHWAY	ko04213	2	249	0.619104403	0.998597525	Cluster-34894.75997|Cluster-34894.82394	K08049|K04527|	| |	||	ADCY9|INSR, CD220|	http://www.genome.jp/kegg-bin/show_pathway?ko04213/K08049%09red/K04527%09red
GnRH signaling pathway	KEGG PATHWAY	ko04912	3	382	0.622559884	0.998597525	Cluster-34894.67574|Cluster-34894.59925|Cluster-34894.75997	K04364|K04448|K08049|	| | |	|||	GRB2|JUN|ADCY9|	http://www.genome.jp/kegg-bin/show_pathway?ko04912/K08049%09red/K04448%09red/K04364%09red
Hepatitis B	KEGG PATHWAY	ko05161	4	513	0.625009588	0.998597525	Cluster-34894.66703|Cluster-34894.67987|Cluster-34894.67574|Cluster-34894.59925	K04498|K04498|K04364|K04448|	| | | |	||||	EP300, CREBBP, KAT3|EP300, CREBBP, KAT3|GRB2|JUN|	http://www.genome.jp/kegg-bin/show_pathway?ko05161/K04498%09red/K04448%09red/K04364%09red
Progesterone-mediated oocyte maturation	KEGG PATHWAY	ko04914	2	258	0.638162459	0.998597525	Cluster-34894.7594|Cluster-34894.75997	K05866|K08049|	| |	||	CDC25B|ADCY9|	http://www.genome.jp/kegg-bin/show_pathway?ko04914/K05866%09red/K08049%09red
Influenza A	KEGG PATHWAY	ko05164	4	523	0.639853486	0.998597525	Cluster-34894.66703|Cluster-34894.67987|Cluster-34894.79103|Cluster-34894.59925	K04498|K04498|K04696|K04448|	| | | |	||||	EP300, CREBBP, KAT3|EP300, CREBBP, KAT3|SOCS3, CIS3|JUN|	http://www.genome.jp/kegg-bin/show_pathway?ko05164/K04498%09red/K04696%09red/K04448%09red
Viral carcinogenesis	KEGG PATHWAY	ko05203	5	659	0.648447344	0.998597525	Cluster-34894.66703|Cluster-34894.67987|Cluster-34894.67574|Cluster-34894.59925|Cluster-34894.76994	K04498|K04498|K04364|K04448|K03363|	| | | | |	|||||	EP300, CREBBP, KAT3|EP300, CREBBP, KAT3|GRB2|JUN|CDC20|	http://www.genome.jp/kegg-bin/show_pathway?ko05203/K03363%09red/K04498%09red/K04448%09red/K04364%09red
Chemical carcinogenesis	KEGG PATHWAY	ko05204	1	125	0.651373795	0.998597525	Cluster-34894.52862	K07424|	|	|	CYP3A|	http://www.genome.jp/kegg-bin/show_pathway?ko05204/K07424%09red
Epithelial cell signaling in Helicobacter pylori infection	KEGG PATHWAY	ko05120	2	267	0.656463484	0.998597525	Cluster-34894.47338|Cluster-34894.59925	K06704|K04448|	| |	||	ADAM10, CD156c|JUN|	http://www.genome.jp/kegg-bin/show_pathway?ko05120/K06704%09red/K04448%09red
Neuroactive ligand-receptor interaction	KEGG PATHWAY	ko04080	3	405	0.661170419	0.998597525	Cluster-34894.9940|Cluster-34894.6757|Cluster-34894.7298	K04146|K04142|K05175|	| | |	|||	DRD3|ADRB2|GABRA|	http://www.genome.jp/kegg-bin/show_pathway?ko04080/K04146%09red/K05175%09red/K04142%09red
B cell receptor signaling pathway	KEGG PATHWAY	ko04662	2	273	0.668248165	0.998597525	Cluster-34894.67574|Cluster-34894.59925	K04364|K04448|	| |	||	GRB2|JUN|	http://www.genome.jp/kegg-bin/show_pathway?ko04662/K04448%09red/K04364%09red
Insulin signaling pathway	KEGG PATHWAY	ko04910	4	547	0.673884638	0.998597525	Cluster-34894.79103|Cluster-34894.67574|Cluster-34894.104224|Cluster-34894.82394	K04696|K04364|K03259|K04527|	| | | |	||||	SOCS3, CIS3|GRB2|EIF4E|INSR, CD220|	http://www.genome.jp/kegg-bin/show_pathway?ko04910/K04696%09red/K03259%09red/K04364%09red/K04527%09red
Malaria	KEGG PATHWAY	ko05144	1	133	0.673954728	0.998597525	Cluster-34894.57339	K06259|	|	|	CD36|	http://www.genome.jp/kegg-bin/show_pathway?ko05144/K06259%09red
Dopaminergic synapse	KEGG PATHWAY	ko04728	3	414	0.675478711	0.998597525	Cluster-34894.69939|Cluster-34894.9940|Cluster-34894.62838	K04534|K04146|K00274|	| | |	|||	GNAO, G-ALPHA-O|DRD3|MAO, aofH|	http://www.genome.jp/kegg-bin/show_pathway?ko04728/K04146%09red/K00274%09red/K04534%09red
AGE-RAGE signaling pathway in diabetic complications	KEGG PATHWAY	ko04933	3	416	0.678597119	0.998597525	Cluster-34894.59925|Cluster-34894.86205|Cluster-34894.8479	K04448|K09203|K16366|	| | |	|||	JUN|EGR1|EDN1|	http://www.genome.jp/kegg-bin/show_pathway?ko04933/K09203%09red/K04448%09red/K16366%09red
Basal cell carcinoma	KEGG PATHWAY	ko05217	1	135	0.679367975	0.998597525	Cluster-34894.51901	K00572|	|	|	WNT7|	http://www.genome.jp/kegg-bin/show_pathway?ko05217/K00572%09red
Long-term potentiation	KEGG PATHWAY	ko04720	2	282	0.685309842	0.998597525	Cluster-34894.66703|Cluster-34894.67987	K04498|K04498|	| |	||	EP300, CREBBP, KAT3|EP300, CREBBP, KAT3|	http://www.genome.jp/kegg-bin/show_pathway?ko04720/K04498%09red
Vasopressin-regulated water reabsorption	KEGG PATHWAY	ko04962	1	150	0.717207278	0.998597525	Cluster-34894.75997	K08049|	|	|	ADCY9|	http://www.genome.jp/kegg-bin/show_pathway?ko04962/K08049%09red
Adherens junction	KEGG PATHWAY	ko04520	3	453	0.732307983	0.998597525	Cluster-34894.66703|Cluster-34894.67987|Cluster-34894.82394	K04498|K04498|K04527|	| | |	|||	EP300, CREBBP, KAT3|EP300, CREBBP, KAT3|INSR, CD220|	http://www.genome.jp/kegg-bin/show_pathway?ko04520/K04498%09red/K04527%09red
MAPK signaling pathway - fly	KEGG PATHWAY	ko04013	2	316	0.743346542	0.998597525	Cluster-34894.67574|Cluster-34894.59925	K04364|K04448|	| |	||	GRB2|JUN|	http://www.genome.jp/kegg-bin/show_pathway?ko04013/K04448%09red/K04364%09red
Insulin secretion	KEGG PATHWAY	ko04911	2	317	0.744905895	0.998597525	Cluster-34894.55456|Cluster-34894.75997	K01540|K08049|	| |	||	ATP1B, CD298|ADCY9|	http://www.genome.jp/kegg-bin/show_pathway?ko04911/K01540%09red/K08049%09red
Arrhythmogenic right ventricular cardiomyopathy (ARVC)	KEGG PATHWAY	ko05412	2	319	0.748000246	0.998597525	Cluster-34894.34494|Cluster-34894.28880	K10381|K06485|	| |	||	DSP|ITGA6, CD49f|	http://www.genome.jp/kegg-bin/show_pathway?ko05412/K06485%09red/K10381%09red
ErbB signaling pathway	KEGG PATHWAY	ko04012	2	326	0.758577629	0.998597525	Cluster-34894.67574|Cluster-34894.59925	K04364|K04448|	| |	||	GRB2|JUN|	http://www.genome.jp/kegg-bin/show_pathway?ko04012/K04448%09red/K04364%09red
Focal adhesion	KEGG PATHWAY	ko04510	7	1029	0.759452746	0.998597525	Cluster-34894.65299|Cluster-34894.87363|Cluster-34894.49745|Cluster-34894.59925|Cluster-34894.28880|Cluster-34894.67574|Cluster-34894.55758	K00907|K06252|K06252|K04448|K06485|K04364|K06238|	| | | | | | |	|||||||	MYLK|TN|TN|JUN|ITGA6, CD49f|GRB2|COL6A|	http://www.genome.jp/kegg-bin/show_pathway?ko04510/K06485%09red/K06238%09red/K00907%09red/K06252%09red/K04448%09red/K04364%09red
AMPK signaling pathway	KEGG PATHWAY	ko04152	3	479	0.765643074	0.998597525	Cluster-34894.84961|Cluster-34894.57339|Cluster-34894.82394	K05031|K06259|K04527|	| | |	|||	CFTR, ABCC7|CD36|INSR, CD220|	http://www.genome.jp/kegg-bin/show_pathway?ko04152/K05031%09red/K06259%09red/K04527%09red
Pathways in cancer	KEGG PATHWAY	ko05200	10	1440	0.766956366	0.998597525	Cluster-34894.28880|Cluster-34894.36935|Cluster-34894.66703|Cluster-34894.59925|Cluster-34894.51901|Cluster-34894.84142|Cluster-34894.67987|Cluster-34894.67574|Cluster-34894.75997|Cluster-34894.93597	K06485|K08524|K04498|K04448|K00572|K08524|K04498|K04364|K08049|K08737|	| | | | | | | | | |	||||||||||	ITGA6, CD49f|RXRA, NR2B1|EP300, CREBBP, KAT3|JUN|WNT7|RXRA, NR2B1|EP300, CREBBP, KAT3|GRB2|ADCY9|MSH6|	http://www.genome.jp/kegg-bin/show_pathway?ko05200/K08737%09red/K06485%09red/K08049%09red/K04498%09red/K08524%09red/K04448%09red/K00572%09red/K04364%09red
Adrenergic signaling in cardiomyocytes	KEGG PATHWAY	ko04261	3	485	0.772838194	0.998597525	Cluster-34894.55456|Cluster-34894.75997|Cluster-34894.6757	K01540|K08049|K04142|	| | |	|||	ATP1B, CD298|ADCY9|ADRB2|	http://www.genome.jp/kegg-bin/show_pathway?ko04261/K01540%09red/K08049%09red/K04142%09red
Herpes simplex infection	KEGG PATHWAY	ko05168	4	632	0.776029457	0.998597525	Cluster-34894.66703|Cluster-34894.67987|Cluster-34894.79103|Cluster-34894.59925	K04498|K04498|K04696|K04448|	| | | |	||||	EP300, CREBBP, KAT3|EP300, CREBBP, KAT3|SOCS3, CIS3|JUN|	http://www.genome.jp/kegg-bin/show_pathway?ko05168/K04498%09red/K04696%09red/K04448%09red
Apoptosis - fly	KEGG PATHWAY	ko04214	1	191	0.799395394	0.998597525	Cluster-34894.59925	K04448|	|	|	JUN|	http://www.genome.jp/kegg-bin/show_pathway?ko04214/K04448%09red
Glycerolipid metabolism	KEGG PATHWAY	ko00561	1	191	0.799395394	0.998597525	Cluster-34894.90858	K11155|	|	|	DGAT1|	http://www.genome.jp/kegg-bin/show_pathway?ko00561/K11155%09red
Dilated cardiomyopathy (DCM)	KEGG PATHWAY	ko05414	2	356	0.799656857	0.998597525	Cluster-34894.75997|Cluster-34894.28880	K08049|K06485|	| |	||	ADCY9|ITGA6, CD49f|	http://www.genome.jp/kegg-bin/show_pathway?ko05414/K06485%09red/K08049%09red
Acute myeloid leukemia	KEGG PATHWAY	ko05221	1	192	0.801068919	0.998597525	Cluster-34894.67574	K04364|	|	|	GRB2|	http://www.genome.jp/kegg-bin/show_pathway?ko05221/K04364%09red
Gap junction	KEGG PATHWAY	ko04540	2	358	0.80216221	0.998597525	Cluster-34894.67574|Cluster-34894.75997	K04364|K08049|	| |	||	GRB2|ADCY9|	http://www.genome.jp/kegg-bin/show_pathway?ko04540/K08049%09red/K04364%09red
Endometrial cancer	KEGG PATHWAY	ko05213	1	196	0.807624779	0.998597525	Cluster-34894.67574	K04364|	|	|	GRB2|	http://www.genome.jp/kegg-bin/show_pathway?ko05213/K04364%09red
T cell receptor signaling pathway	KEGG PATHWAY	ko04660	2	364	0.809512143	0.998597525	Cluster-34894.67574|Cluster-34894.59925	K04364|K04448|	| |	||	GRB2|JUN|	http://www.genome.jp/kegg-bin/show_pathway?ko04660/K04448%09red/K04364%09red
Rheumatoid arthritis	KEGG PATHWAY	ko05323	1	201	0.81551708	0.998597525	Cluster-34894.59925	K04448|	|	|	JUN|	http://www.genome.jp/kegg-bin/show_pathway?ko05323/K04448%09red
Pyrimidine metabolism	KEGG PATHWAY	ko00240	1	202	0.817056314	0.998597525	Cluster-34894.23457	K13809|	|	|	CMPK2|	http://www.genome.jp/kegg-bin/show_pathway?ko00240/K13809%09red
Oocyte meiosis	KEGG PATHWAY	ko04114	2	371	0.817778736	0.998597525	Cluster-34894.75997|Cluster-34894.76994	K08049|K03363|	| |	||	ADCY9|CDC20|	http://www.genome.jp/kegg-bin/show_pathway?ko04114/K03363%09red/K08049%09red
Glioma	KEGG PATHWAY	ko05214	1	208	0.826026141	0.998597525	Cluster-34894.67574	K04364|	|	|	GRB2|	http://www.genome.jp/kegg-bin/show_pathway?ko05214/K04364%09red
Fc epsilon RI signaling pathway	KEGG PATHWAY	ko04664	1	208	0.826026141	0.998597525	Cluster-34894.67574	K04364|	|	|	GRB2|	http://www.genome.jp/kegg-bin/show_pathway?ko04664/K04364%09red
Apoptosis	KEGG PATHWAY	ko04210	3	536	0.826926637	0.998597525	Cluster-34894.45734|Cluster-34894.1154|Cluster-34894.59925	K04402|K04402|K04448|	| | |	|||	GADD45|GADD45|JUN|	http://www.genome.jp/kegg-bin/show_pathway?ko04210/K04448%09red/K04402%09red
Long-term depression	KEGG PATHWAY	ko04730	1	216	0.837306549	0.998597525	Cluster-34894.69939	K04534|	|	|	GNAO, G-ALPHA-O|	http://www.genome.jp/kegg-bin/show_pathway?ko04730/K04534%09red
Choline metabolism in cancer	KEGG PATHWAY	ko05231	2	391	0.839653878	0.998597525	Cluster-34894.67574|Cluster-34894.59925	K04364|K04448|	| |	||	GRB2|JUN|	http://www.genome.jp/kegg-bin/show_pathway?ko05231/K04448%09red/K04364%09red
mTOR signaling pathway	KEGG PATHWAY	ko04150	1	219	0.841345806	0.998597525	Cluster-34894.104224	K03259|	|	|	EIF4E|	http://www.genome.jp/kegg-bin/show_pathway?ko04150/K03259%09red
Peroxisome	KEGG PATHWAY	ko04146	1	221	0.843982861	0.998597525	Cluster-34894.90878	K00477|	|	|	PHYH|	http://www.genome.jp/kegg-bin/show_pathway?ko04146/K00477%09red
Amino sugar and nucleotide sugar metabolism	KEGG PATHWAY	ko00520	1	221	0.843982861	0.998597525	Cluster-34894.59136	K01183|	|	|	E3.2.1.14|	http://www.genome.jp/kegg-bin/show_pathway?ko00520/K01183%09red
Lysine degradation	KEGG PATHWAY	ko00310	2	397	0.845737254	0.998597525	Cluster-34894.41952|Cluster-34894.60939	K11421|K11420|	| |	||	SETDB1|EHMT|	http://www.genome.jp/kegg-bin/show_pathway?ko00310/K11421%09red/K11420%09red
Phospholipase D signaling pathway	KEGG PATHWAY	ko04072	3	557	0.845777279	0.998597525	Cluster-34894.67574|Cluster-34894.75997|Cluster-34894.82394	K04364|K08049|K04527|	| | |	|||	GRB2|ADCY9|INSR, CD220|	http://www.genome.jp/kegg-bin/show_pathway?ko04072/K08049%09red/K04364%09red/K04527%09red
MAPK signaling pathway	KEGG PATHWAY	ko04010	5	861	0.847647759	0.998597525	Cluster-34894.45734|Cluster-34894.1154|Cluster-34894.67574|Cluster-34894.7594|Cluster-34894.59925	K04402|K04402|K04364|K05866|K04448|	| | | | |	|||||	GADD45|GADD45|GRB2|CDC25B|JUN|	http://www.genome.jp/kegg-bin/show_pathway?ko04010/K05866%09red/K04448%09red/K04402%09red/K04364%09red
Cholinergic synapse	KEGG PATHWAY	ko04725	2	399	0.84771801	0.998597525	Cluster-34894.69939|Cluster-34894.75997	K04534|K08049|	| |	||	GNAO, G-ALPHA-O|ADCY9|	http://www.genome.jp/kegg-bin/show_pathway?ko04725/K08049%09red/K04534%09red
Chronic myeloid leukemia	KEGG PATHWAY	ko05220	1	226	0.850385616	0.998597525	Cluster-34894.67574	K04364|	|	|	GRB2|	http://www.genome.jp/kegg-bin/show_pathway?ko05220/K04364%09red
Neurotrophin signaling pathway	KEGG PATHWAY	ko04722	2	403	0.851610307	0.998597525	Cluster-34894.67574|Cluster-34894.59925	K04364|K04448|	| |	||	GRB2|JUN|	http://www.genome.jp/kegg-bin/show_pathway?ko04722/K04448%09red/K04364%09red
Tuberculosis	KEGG PATHWAY	ko05152	3	569	0.855729393	0.998597525	Cluster-34894.66703|Cluster-34894.67987|Cluster-34894.61778	K04498|K04498|K10048|	| | |	|||	EP300, CREBBP, KAT3|EP300, CREBBP, KAT3|CEBPB|	http://www.genome.jp/kegg-bin/show_pathway?ko05152/K04498%09red/K10048%09red
Leishmaniasis	KEGG PATHWAY	ko05140	1	234	0.860088789	0.998597525	Cluster-34894.59925	K04448|	|	|	JUN|	http://www.genome.jp/kegg-bin/show_pathway?ko05140/K04448%09red
Huntington's disease	KEGG PATHWAY	ko05016	3	575	0.860491805	0.998597525	Cluster-34894.66703|Cluster-34894.67987|Cluster-25183.0	K04498|K04498|K02131|	| | |	|||	EP300, CREBBP, KAT3|EP300, CREBBP, KAT3|ATPeF0F6, ATP5J|	http://www.genome.jp/kegg-bin/show_pathway?ko05016/K04498%09red/K02131%09red
Toll-like receptor signaling pathway	KEGG PATHWAY	ko04620	1	235	0.861256644	0.998597525	Cluster-34894.59925	K04448|	|	|	JUN|	http://www.genome.jp/kegg-bin/show_pathway?ko04620/K04448%09red
Chemokine signaling pathway	KEGG PATHWAY	ko04062	3	592	0.873243994	0.998597525	Cluster-34894.19125|Cluster-34894.67574|Cluster-34894.75997	K05512|K04364|K08049|	| | |	|||	CCL19, ELC|GRB2|ADCY9|	http://www.genome.jp/kegg-bin/show_pathway?ko04062/K05512%09red/K08049%09red/K04364%09red
Sphingolipid signaling pathway	KEGG PATHWAY	ko04071	2	432	0.87722128	0.998597525	Cluster-34894.58474|Cluster-34894.54433	K12349|K05665|	| |	||	ASAH2|ABCC1|	http://www.genome.jp/kegg-bin/show_pathway?ko04071/K05665%09red/K12349%09red
Toxoplasmosis	KEGG PATHWAY	ko05145	2	436	0.880415656	0.998597525	Cluster-34894.69939|Cluster-34894.28880	K04534|K06485|	| |	||	GNAO, G-ALPHA-O|ITGA6, CD49f|	http://www.genome.jp/kegg-bin/show_pathway?ko05145/K06485%09red/K04534%09red
Hippo signaling pathway - fly	KEGG PATHWAY	ko04391	1	253	0.880689619	0.998597525	Cluster-34894.13697	K16507|	|	|	DCHS1_2, PCDH16_23|	http://www.genome.jp/kegg-bin/show_pathway?ko04391/K16507%09red
Epstein-Barr virus infection	KEGG PATHWAY	ko05169	3	604	0.881614187	0.998597525	Cluster-34894.66703|Cluster-34894.67987|Cluster-34894.59925	K04498|K04498|K04448|	| | |	|||	EP300, CREBBP, KAT3|EP300, CREBBP, KAT3|JUN|	http://www.genome.jp/kegg-bin/show_pathway?ko05169/K04498%09red/K04448%09red
Tight junction	KEGG PATHWAY	ko04530	3	607	0.883628426	0.998597525	Cluster-34894.79117|Cluster-34894.79113|Cluster-34894.79601	K18625|K18625|K05631|	| | |	|||	SHROOM|SHROOM|AIP3, WWP3, BAIAP1|	http://www.genome.jp/kegg-bin/show_pathway?ko04530/K05631%09red/K18625%09red
Cardiac muscle contraction	KEGG PATHWAY	ko04260	1	260	0.887490653	0.998597525	Cluster-34894.55456	K01540|	|	|	ATP1B, CD298|	http://www.genome.jp/kegg-bin/show_pathway?ko04260/K01540%09red
Longevity regulating pathway - worm	KEGG PATHWAY	ko04212	1	264	0.891201716	0.998597525	Cluster-34894.82394	K04527|	|	|	INSR, CD220|	http://www.genome.jp/kegg-bin/show_pathway?ko04212/K04527%09red
Vascular smooth muscle contraction	KEGG PATHWAY	ko04270	2	474	0.907146124	0.998597525	Cluster-34894.65299|Cluster-34894.75997	K00907|K08049|	| |	||	MYLK|ADCY9|	http://www.genome.jp/kegg-bin/show_pathway?ko04270/K00907%09red/K08049%09red
NF-kappa B signaling pathway	KEGG PATHWAY	ko04064	1	284	0.90800214	0.998597525	Cluster-34894.19125	K05512|	|	|	CCL19, ELC|	http://www.genome.jp/kegg-bin/show_pathway?ko04064/K05512%09red
Rap1 signaling pathway	KEGG PATHWAY	ko04015	4	823	0.913931386	0.998597525	Cluster-34894.69939|Cluster-34894.75997|Cluster-34894.82394|Cluster-34894.79601	K04534|K08049|K04527|K05631|	| | | |	||||	GNAO, G-ALPHA-O|ADCY9|INSR, CD220|AIP3, WWP3, BAIAP1|	http://www.genome.jp/kegg-bin/show_pathway?ko04015/K08049%09red/K04534%09red/K05631%09red/K04527%09red
Natural killer cell mediated cytotoxicity	KEGG PATHWAY	ko04650	1	303	0.921556344	0.998597525	Cluster-34894.67574	K04364|	|	|	GRB2|	http://www.genome.jp/kegg-bin/show_pathway?ko04650/K04364%09red
Oxidative phosphorylation	KEGG PATHWAY	ko00190	1	304	0.922211716	0.998597525	Cluster-25183.0	K02131|	|	|	ATPeF0F6, ATP5J|	http://www.genome.jp/kegg-bin/show_pathway?ko00190/K02131%09red
Ras signaling pathway	KEGG PATHWAY	ko04014	3	680	0.924070458	0.998597525	Cluster-34894.67574|Cluster-34894.40387|Cluster-34894.82394	K04364|K13618|K04527|	| | |	|||	GRB2|PLA1A|INSR, CD220|	http://www.genome.jp/kegg-bin/show_pathway?ko04014/K13618%09red/K04364%09red/K04527%09red
Calcium signaling pathway	KEGG PATHWAY	ko04020	3	704	0.934255648	0.998597525	Cluster-34894.65299|Cluster-34894.75997|Cluster-34894.6757	K00907|K08049|K04142|	| | |	|||	MYLK|ADCY9|ADRB2|	http://www.genome.jp/kegg-bin/show_pathway?ko04020/K00907%09red/K08049%09red/K04142%09red
Ubiquitin mediated proteolysis	KEGG PATHWAY	ko04120	2	526	0.934761751	0.998597525	Cluster-34894.79103|Cluster-34894.76994	K04696|K03363|	| |	||	SOCS3, CIS3|CDC20|	http://www.genome.jp/kegg-bin/show_pathway?ko04120/K03363%09red/K04696%09red
Salmonella infection	KEGG PATHWAY	ko05132	1	334	0.939524031	0.998597525	Cluster-34894.59925	K04448|	|	|	JUN|	http://www.genome.jp/kegg-bin/show_pathway?ko05132/K04448%09red
Aldosterone synthesis and secretion	KEGG PATHWAY	ko04925	1	335	0.940029494	0.998597525	Cluster-34894.75997	K08049|	|	|	ADCY9|	http://www.genome.jp/kegg-bin/show_pathway?ko04925/K08049%09red
Inositol phosphate metabolism	KEGG PATHWAY	ko00562	1	344	0.944393004	0.998597525	Cluster-34894.44002	K13711|	|	|	PI4K2|	http://www.genome.jp/kegg-bin/show_pathway?ko00562/K13711%09red
Parkinson's disease	KEGG PATHWAY	ko05012	1	347	0.945775885	0.998597525	Cluster-25183.0	K02131|	|	|	ATPeF0F6, ATP5J|	http://www.genome.jp/kegg-bin/show_pathway?ko05012/K02131%09red
Inflammatory mediator regulation of TRP channels	KEGG PATHWAY	ko04750	1	357	0.950142234	0.998597525	Cluster-34894.75997	K08049|	|	|	ADCY9|	http://www.genome.jp/kegg-bin/show_pathway?ko04750/K08049%09red
Alzheimer's disease	KEGG PATHWAY	ko05010	2	598	0.96042002	0.998597525	Cluster-34894.47338|Cluster-25183.0	K06704|K02131|	| |	||	ADAM10, CD156c|ATPeF0F6, ATP5J|	http://www.genome.jp/kegg-bin/show_pathway?ko05010/K02131%09red/K06704%09red
Cell adhesion molecules (CAMs)	KEGG PATHWAY	ko04514	1	390	0.962209575	0.998597525	Cluster-34894.28880	K06485|	|	|	ITGA6, CD49f|	http://www.genome.jp/kegg-bin/show_pathway?ko04514/K06485%09red
Platelet activation	KEGG PATHWAY	ko04611	2	615	0.964882265	0.998597525	Cluster-34894.65299|Cluster-34894.75997	K00907|K08049|	| |	||	MYLK|ADCY9|	http://www.genome.jp/kegg-bin/show_pathway?ko04611/K00907%09red/K08049%09red
Hippo signaling pathway	KEGG PATHWAY	ko04390	1	461	0.979190254	0.998597525	Cluster-34894.51901	K00572|	|	|	WNT7|	http://www.genome.jp/kegg-bin/show_pathway?ko04390/K00572%09red
Regulation of actin cytoskeleton	KEGG PATHWAY	ko04810	3	901	0.980934487	0.998597525	Cluster-34894.65299|Cluster-34894.48494|Cluster-34894.28880	K00907|K05769|K06485|	| | |	|||	MYLK|ARHGEF4_29, ASEF1_2|ITGA6, CD49f|	http://www.genome.jp/kegg-bin/show_pathway?ko04810/K06485%09red/K00907%09red/K05769%09red
Phosphatidylinositol signaling system	KEGG PATHWAY	ko04070	1	480	0.982262807	0.998597525	Cluster-34894.44002	K13711|	|	|	PI4K2|	http://www.genome.jp/kegg-bin/show_pathway?ko04070/K13711%09red
RNA transport	KEGG PATHWAY	ko03013	1	493	0.984099783	0.998597525	Cluster-34894.104224	K03259|	|	|	EIF4E|	http://www.genome.jp/kegg-bin/show_pathway?ko03013/K03259%09red
Phagosome	KEGG PATHWAY	ko04145	1	521	0.987436614	0.998597525	Cluster-34894.57339	K06259|	|	|	CD36|	http://www.genome.jp/kegg-bin/show_pathway?ko04145/K06259%09red
Proteoglycans in cancer	KEGG PATHWAY	ko05205	2	970	0.99739053	0.998597525	Cluster-34894.67574|Cluster-34894.51901	K04364|K00572|	| |	||	GRB2|WNT7|	http://www.genome.jp/kegg-bin/show_pathway?ko05205/K00572%09red/K04364%09red
Axon guidance	KEGG PATHWAY	ko04360	1	718	0.997610507	0.998597525	Cluster-34894.9344	K04964|	|	|	TRPC1|	http://www.genome.jp/kegg-bin/show_pathway?ko04360/K04964%09red
Endocytosis	KEGG PATHWAY	ko04144	2	1052	0.998597525	0.998597525	Cluster-34894.40443|Cluster-34894.6757	K12483|K04142|	| |	||	EHD1|ADRB2|	http://www.genome.jp/kegg-bin/show_pathway?ko04144/K04142%09red/K12483%09red
#Term	Database	ID	Input number	Background number	P-Value	Corrected P-Value	Input	KO	Entrez_ID	Ensembl_ID	KO_name	Hyperlink
#Term	Database	ID	Input number	Background number	P-Value	Corrected P-Value	Input	KO	Entrez_ID	Ensembl_ID	KO_name	Hyperlink
--------------------
--------------------
--------------------
