# Supplementary material for: Effect of Dietary Tryptophan on Growth, Intestinal Microbiota, and Intestinal Gene Expression in an Improved Triploid Crucian Carp
Source: Front Nutr. 2021 Jun 17;8:676035. doi: 10.3389/fnut.2021.676035 (PMC8247481; doi:10.3389/fnut.2021.676035)
Supplement: Supplementary file 7 [file Table_7.xlsx]

## Sheet: QCstat
#Sample_name	Raw_reads(#)	Clean_Reads(#)	Base(nt)	AvgLen(nt)	Q20	GC%	Effective%
1.85Trp-1	83763	80039	32802824	409	84.81	52.32	95.55
1.85Trp-2	86640	80090	33071962	412	83.6	52.81	92.44
1.85Trp-3	84542	80135	32845114	409	86.25	50.92	94.79
1.85Trp-4	82086	80094	33063484	412	87.02	51.05	97.57
1.85Trp-5	81931	80195	32603943	406	87.64	47.65	97.88
1.85Trp-6	83990	80112	32330937	403	88.4	48.31	95.38
6.35Trp-1	83511	80087	32425066	404	88.72	48.82	95.9
6.35Trp-2	84223	80209	32391495	403	89.03	48.51	95.23
6.35Trp-3	82610	80108	32417035	404	87.27	50.55	96.97
6.35Trp-4	81911	80162	32475339	405	88.69	49.28	97.86
6.35Trp-5	81782	80114	32392132	404	88.48	48.88	97.96
6.35Trp-6	81195	80141	32423852	404	89.12	48.54	98.7
